# Supplementary material for: Area-Level Sociodemographic Differences Between Indian Health Service Purchased/Referred and Non-Purchased/Referred Care Delivery Areas
Source: Int J Environ Res Public Health. 2026 May 8;23(5):622. doi: 10.3390/ijerph23050622 (PMC13205842; doi:10.3390/ijerph23050622)
Supplement: Supplementary file 1 [file ijerph-23-00622-s001.zip]

Archive with 1 entries (1 files):
- ijerph-4250503-supplementary.pdf
